# Supplementary material for: Nano-Sized NiO Immobilized on Au/CNT for Benzyl Alcohol Oxidation: Influences of Hybrid Structure and Interface
Source: Molecules. 2021 Oct 16;26(20):6276. doi: 10.3390/molecules26206276 (PMC8538636; doi:10.3390/molecules26206276)
Supplement: Supplementary file 1 [file molecules-26-06276-s001.zip]

Archive with 1 entries (1 files):
- molecules-1391566-supplementary.pdf
